# Supplementary material for: Taxonomic and Environmental Variation of Metabolite Profiles in Marine Dinoflagellates of the Genus Symbiodinium
Source: Metabolites. 2015 Feb 16;5(1):74–99. doi: 10.3390/metabo5010074 (PMC4381291; doi:10.3390/metabo5010074)
Supplement: Supplementary File 1 [file metabolites-05-00074-s001.zip]

Archive with 29 entries (26 files):
- Supplementary Information/
- Supplementary Information/.DS_Store
- __MACOSX/
- __MACOSX/Supplementary Information/
- __MACOSX/Supplementary Information/._.DS_Store
- Supplementary Information/Supplementary Information - Captions.docx
- __MACOSX/Supplementary Information/._Supplementary Information - Captions.docx
- Supplementary Information/Supplementary Information - Captions.pdf
- __MACOSX/Supplementary Information/._Supplementary Information - Captions.pdf
- Supplementary Information/Supplementary Information Figure S2 - PCA Component variance.pdf
- Supplementary Information/Supplementary Information Figure S3a - type.pdf
- Supplementary Information/Supplementary Information Figure S3b - type.18.pdf
- Supplementary Information/Supplementary Information Figure S3c - type.26.pdf
- Supplementary Information/Supplementary Information Figure S3d - type.45.pdf
- Supplementary Information/Supplementary Information Figure S3e - type.120.pdf
- Supplementary Information/Supplementary Information Figure S3f - type.240.pdf
- Supplementary Information/Supplementary Information Figure S4a - temp.A194.pdf
- Supplementary Information/Supplementary Information Figure S4b - temp.B184.pdf
- Supplementary Information/Supplementary Information Figure S4c - temp.B224.pdf
- Supplementary Information/Supplementary Information Figure S4d - temp.D206.pdf
- Supplementary Information/Supplementary Information Figure S5a - light.A194.pdf
- Supplementary Information/Supplementary Information Figure S5b - light.B184.pdf
- Supplementary Information/Supplementary Information Figure S5c - light.B224.pdf
- Supplementary Information/Supplementary Information Figure S5d - light.D206.pdf
- Supplementary Information/Supplementary Information Figure S6 - Missing vs. peak height.pdf
- Supplementary Information/Supplementary Information Figure S7 - Missing Data histogram.pdf
- Supplementary Information/Supplementary Information Figure S8 - Metabolite concentration posteriors.pdf
- Supplementary Information/Supplementary Information Table S1.xlsx
- __MACOSX/Supplementary Information/._Supplementary Information Table S1.xlsx
