# Supplementary material for: Taxonomic and Environmental Variation of Metabolite Profiles in Marine Dinoflagellates of the Genus Symbiodinium
Source: Metabolites. 2015 Feb 16;5(1):74–99. doi: 10.3390/metabo5010074 (PMC4381291; doi:10.3390/metabo5010074)
Supplement: Supplementary File 1 [file metabolites-05-00074-s001.zip › Supplementary Information/Supplementary Information Table S1.xlsx]

## Sheet: Supp Inf S1
* metabolites suitable for statistical analyses				Symbiodinium Type	A194	A194	A194	A194	B184	B184	B184	B184	B224	B224	B224	B224	D206	D206	D206	D206	A194	A194	A194	A194	B184	B184	B184	B184	B224	B224	B224	B224	D206	D206	D206	D206	A194	A194	A194	A194	B184	B184	B184	B184	B224	B224	B224	B224	D206
				Temperature [° C]	26	26	26	26	26	26	26	26	26	26	26	26	26	26	26	26	26	26	26	26	26	26	26	26	26	26	26	26	26	26	26	26	26	26	26	26	26	26	26	26	26	26	26	26	26
				Light Intensity [μmol photons m-2 s-1]	45	45	45	45	45	45	45	45	45	45	45	45	45	45	45	45	120	120	120	120	120	120	120	120	120	120	120	120	120	120	120	120	240	240	240	240	240	240	240	240	240	240	240	240	240
Data Analysis*	Category	Metabolite	Peak number	LCMS value	Relative metabolite abundance [no unit]
	AA	Amino Acid 1	14	11.7_116	NF	NF	NF	NF	4166558	NF	NF	NF	NF	NF	NF	NF	NF	NF	NF	NF	NF	NF	NF	NF	NF	NF	NF	NF	NF	NF	NF	NF	NF	NF	NF	NF	NF	NF	NF	NF	NF	NF	NF	NF	NF	NF	NF	NF	NF
X	AA	Amino Acid 2	16	11.8_147	2749722	5174240	5168572	4008389	1486312	4257565	7573348	4597616	2602116	3984992	5924019	4116354	3987849	3702755	9403340	3921854	7552809	3472812	5050329	3882871	4064606	5144348	7378186	3638132	5593737	8067227	6930260	3628326	4808546	7055098	6548361	4922330	2621878	6564406	8237951	5153360	1565451	9229706	3956910	2520605	2632913	5460560	3269739	3951118	2652414
X	AA	Amino Acid 3	17	11.8_202	NF	989051	547752	480748	NF	819944	820470	541534	NF	771216	744436	547535	347292	966960	826304	624318	987698	652107	564211	610393	947579	827818	502582	563049	890813	794665	788863	539117	912364	918274	572311	578327	186726	NF	752403	526989	NF	953949	238343	551187	NF	784338	610502	559879	84634
X	AA	Alanine	18	12.0_116	NF	1102600	NF	157784	NF	624663	NF	293631	NF	119464	168113	NF	NF	NF	NF	NF	384986	NF	142115	NF	325149	NF	765501	181406	709552	NF	88720	NF	212525	199001	NF	NF	NF	582243	NF	NF	NF	130926	NF	NF	NF	1047249	112928	NF	NF
X	AA	Amino Acid 4	19	12.2_248	NF	485686	205992	195427	175906	376976	276528	221027	NF	320975	321918	234478	NF	401872	274970	229246	399308	263732	211588	226531	413741	325219	177953	232546	415260	268216	349013	235563	421891	365048	239400	234592	NF	308134	248540	212247	NF	336854	NF	242258	NF	336349	267159	253594	29297
	AA	Amino Acid 5	20	12.4_188	281955	NF	NF	NF	NF	NF	NF	NF	NF	NF	NF	NF	NF	NF	NF	NF	NF	NF	NF	NF	NF	NF	NF	NF	NF	NF	NF	NF	NF	NF	NF	NF	111254	NF	NF	NF	NF	324502	157933	NF	NF	NF	NF	NF	309355
X	AA	Amino Acid 6	22	12.7_188	NF	355502	80740	104173	471135	369443	372288	132718	NF	347770	384266	151275	360159	381574	346392	59516	323711	270198	184214	92150	382227	314522	458737	135526	383393	370233	334705	268676	377762	375297	116309	151534	NF	498569	406684	NF	NF	324502	157933	132429	NF	316819	298953	203176	NF
X	AA	Valine	29	14.7_218	NF	173380	39226	85382	134367	108907	64050	65529	NF	320559	53181	NF	NF	82452	49177	51508	135651	74447	62044	95675	69726	86276	NF	NF	70737	NF	85722	NF	137767	133871	50326	63313	NF	NF	NF	56451	NF	NF	NF	NF	NF	154855	NF	97155	NF
X	AA	Amino Acid 7	30	15.1_281	510729	1154535	391191	270795	616667	1373763	842283	526754	117639	1261879	867754	451707	651251	1432219	813621	542528	1079056	785263	441420	339805	1465067	1240694	749646	482251	1429841	580077	931104	547070	1333208	1304863	445090	504132	175351	727633	443329	479010	190400	1262716	96398	584014	NF	1290062	441308	591175	469317
	AA	Serine	34	15.9_132	NF	396480	NF	NF	441745	NF	NF	NF	NF	NF	NF	NF	NF	NF	NF	NF	NF	NF	NF	NF	NF	NF	NF	NF	NF	NF	NF	NF	NF	NF	NF	NF	NF	NF	NF	NF	NF	NF	NF	NF	NF	NF	NF	NF	NF
	AA	Threonine	39	16.8_219	NF	153637	NF	NF	203455	NF	NF	NF	NF	NF	NF	NF	NF	NF	NF	NF	NF	NF	NF	NF	NF	NF	NF	NF	NF	NF	NF	NF	NF	NF	NF	NF	NF	NF	NF	NF	NF	NF	NF	NF	NF	NF	NF	NF	NF
X	AA	Glycine	41	17.1_248	200436	2778304	146548	478504	1143844	1619437	348840	344114	NF	1736953	752146	170086	762349	665353	126023	104450	1989700	751425	774804	196438	825052	317626	173716	201883	493795	219321	581791	228458	1329861	694106	254037	260877	2455299	5560144	8022137	1030248	NF	384819	95284	NF	NF	1426673	573219	518255	89353
X	AA	Amino Acid 8	54	20.3_290	NF	NF	NF	NF	NF	120618	NF	70635	NF	NF	NF	NF	NF	NF	NF	NF	NF	NF	NF	NF	147861	84290	NF	NF	NF	NF	NF	NF	74158	47122	NF	NF	NF	NF	NF	NF	NF	78215	NF	NF	NF	NF	NF	NF	NF
	AA	Amino Acid 9	61	22.4_258	NF	228184	NF	NF	144251	78132	NF	NF	NF	NF	NF	NF	NF	NF	NF	NF	NF	NF	NF	NF	NF	NF	NF	NF	64516	NF	NF	NF	NF	NF	NF	NF	NF	NF	NF	NF	NF	NF	NF	NF	NF	33513	NF	NF	NF
X	AA	Amino Acid 10	63	22.7_304	190577	12307102	100811	1940009	2707680	3243722	1347965	1691368	NF	9696688	16680600	951792	6845015	9371719	170112	NF	6986704	2256061	1700853	NF	9986310	7675668	5542286	533650	5426981	948432	4157351	2095826	7951478	7004474	266674	1205356	NF	444567	352298	NF	NF	1653674	NF	NF	NF	7206660	2784952	1450048	196634
	S	Disaccharide 1	136	37.1_351	NF	NF	NF	NF	429024	198236	NF	NF	NF	NF	NF	nf	NF	NF	NF	NF	NF	NF	NF	NF	NF	NF	NF	NF	NF	NF	261981	202743	NF	NF	NF	NF	NF	NF	NF	NF	NF	NF	NF	NF	NF	NF	208164	195902	NF
X	S	Disaccharide 2	139	38.1_217	NF	NF	NF	NF	NF	NF	NF	NF	543551	1121955	1518500	NF	NF	NF	NF	NF	NF	NF	NF	NF	NF	NF	NF	NF	873916	463698	772917	668331	NF	NF	NF	NF	NF	NF	NF	NF	NF	NF	NF	NF	242795	1233922	693966	668331	NF
X	S	Disaccharide 3	157	43.6_361	531202	1103493	136508	213492	338118	409611	468438	261307	558517	1579987	2507044	664799	632896	459048	200125	131893	103998	226467	183944	127566	560077	562858	538277	505745	1204229	673869	1125455	1078010	440008	427761	282233	389399	NF	176800	125986	130300	226047	549093	203992	309125	453721	1804044	825478	848742	135409
X	S	Disaccharide 4	160	44.2_385	297519	601887	511461	367254	312829	412352	679390	429211	207973	526925	770718	489826	264874	319614	523101	369551	650773	498069	524884	463549	448049	496485	632025	444682	718031	820605	723246	574762	655435	608056	553107	535096	283400	582164	477412	576717	140968	671068	253596	355177	158648	705036	569406	523555	203786
X	S	Disaccharide 5	161	44.3_361	633964	1426337	729648	671459	982848	1050994	707361	619587	2711267	3593746	11877406	1821590	NF	NF	NF	NF	688966	927800	219940	155087	398274	306706	982952	414644	10034433	9568476	12787077	22598865	4050818	1252188	1357984	941785	306744	277012	619893	637400	786711	1634558	1438058	1007629	2003927	13923657	11219365	17925566	1037552
X	S	Disaccharide 6	163	44.8_361	1454811	3833867	1191542	1393580	2293001	2361188	1345834	1084194	5825879	8313166	22044665	3004704	111773	148821	151874	112008	1404475	2182434	429508	252964	968762	676490	1944569	801054	20783251	17618543	24315204	41915977	7961929	2538332	2379972	1713629	620939	568123	1258207	1137897	1722953	3492309	2528942	1871588	4544866	27010376	21439303	28805444	2300875
X	S	Disaccharide 7	164	45.1_361	6060335	3154853	1970464	1513375	5984691	3072141	2423887	2114103	8902909	11028575	13278134	8783790	2688710	1086226	498489	372450	3828688	11673760	5063552	3102231	7474694	2692593	7840228	3069223	14056996	26572665	27173729	16735654	7866952	4177322	6836847	3656400	3035990	3317715	3010291	3335728	10483471	13614231	3430853	6339986	26640670	24697307	26118274	23425081	7099590
X	S	Disaccharide 8	166	45.4_361	1161699	390848	410168	285230	1239678	731178	454122	375896	2152506	2049111	3120794	1925385	401454	281079	110836	79516	535683	2049716	532570	277141	1639419	717055	1668098	769101	2536751	6257364	6011680	4034461	1991848	1028637	1564489	774230	616459	806790	745122	695849	2596815	2864227	776519	1555708	6212269	4770461	5811997	5249730	1641482
X	S	Disaccharide 9	168	46.0_361	187044	216215	119301	123994	NF	NF	NF	NF	NF	256075	408282	82244	NF	37767	50155	44922	412571	733389	516018	637777	NF	NF	54000	40058	286626	153859	169240	173355	145922	81913	NF	NF	83098	NF	111894	91758	NF	NF	NF	NF	72514	511340	198724	209458	81660
X	O	C12:0 Fatty Acid	71	25.6_257	441206	1114108	126174	NF	631404	692232	NF	NF	107559	340224	303326	80599	205813	334953	NF	NF	1167812	165023	NF	NF	650330	206928	42190	NF	650235	195863	157560	94662	522001	309902	NF	NF	131520	NF	NF	NF	NF	292332	NF	NF	50834	786825	155650	91680	237997
X	O	C14:1 Fatty Acid	88	29.5_283	247900	775268	NF	NF	532356	315940	NF	NF	113862	237627	NF	NF	166656	119615	NF	NF	416925	NF	NF	NF	206419	NF	NF	NF	419392	NF	NF	NF	233025	NF	NF	NF	59772	NF	NF	NF	NF	NF	NF	NF	NF	132825	NF	NF	72428
X	O	C14:0 Fatty Acid	92	29.8_285	NF	6989029	1817670	1687305	3456143	3999119	656117	318650	942898	NF	NF	364360	2443056	2883862	NF	NF	NF	1989271	355334	NF	3310433	1524904	NF	NF	NF	1478032	NF	698278	NF	NF	386948	657701	676170	NF	729564	NF	132581	2100149	NF	NF	NF	NF	2068503	NF	NF
X	O	C16:1 Fatty Acid	111	33.2_311	569885	711269	NF	111841	622045	239799	NF	NF	179738	225692	NF	NF	382862	258586	NF	NF	713575	195052	NF	NF	192332	NF	NF	NF	364684	NF	NF	NF	334251	187088	NF	NF	NF	NF	NF	NF	NF	89941	NF	NF	NF	291705	NF	NF	170637
X	O	C16:0 Fatty Acid	114	33.7_313	41707617	76790289	5174186	25301310	47948958	37777178	2731904	5270105	13693698	37839528	22530915	6277639	34852304	39851359	62379	NF	61063917	26256368	2704550	1219699	31448307	12687425	576775	139761	76677864	9292341	14961668	4719864	44506745	34333187	1005774	2642140	13303547	663292	3792851	NF	198111	19071879	NF	NF	4863084	63254561	14047733	3589396	22815541
X	O	Polyunsaturated Fatty Acids 1	119	34.6_108	NF	1613569	274726	186611	136976	290328	172704	146625	NF	618042	757999	152577	NF	75576	NF	NF	1123162	265048	180475	NF	96257	NF	NF	NF	952946	652936	621160	479710	384471	201646	153118	161661	NF	NF	100055	223983	NF	98217	NF	NF	NF	624446	422034	330848	NF
	O	Polyunsaturated Fatty Acids 2	129	36.1_341	NF	NF	NF	NF	NF	NF	NF	NF	NF	NF	NF	NF	NF	NF	NF	NF	NF	NF	NF	NF	NF	NF	NF	NF	NF	NF	NF	NF	NF	NF	NF	NF	NF	NF	NF	NF	NF	NF	NF	NF	NF	NF	NF	NF	NF
X	O	Polyunsaturated Fatty Acids 3	131	36.4_333	72209	802037	NF	NF	181628	73270	NF	NF	NF	NF	NF	NF	78258	NF	NF	NF	245360	NF	NF	NF	NF	NF	NF	NF	94895	NF	NF	NF	NF	NF	NF	NF	NF	NF	NF	NF	NF	NF	NF	NF	NF	NF	NF	NF	30062
X	O	C18:2 Fatty Acid	132	36.5_337	NF	213190	NF	NF	138092	NF	93433	NF	NF	NF	58898	NF	51106	NF	NF	NF	NF	NF	57600	NF	NF	105253	83808	NF	47449	153057	NF	NF	65072	111772	NF	NF	NF	NF	68100	NF	NF	NF	NF	NF	NF	NF	NF	NF	NF
	O	Unidentified Fatty Acid 1	135	36.9_429	NF	NF	NF	NF	NF	NF	NF	NF	NF	NF	NF	NF	NF	NF	NF	NF	NF	NF	NF	NF	NF	NF	NF	NF	NF	NF	NF	NF	NF	NF	NF	NF	NF	NF	NF	NF	NF	NF	NF	NF	NF	NF	NF	NF	NF
X	O	C18:0 Fatty Acid	137	37.2_341	1682433	27360915	831483	3582973	18019439	8306885	510537	1427398	1270144	3875646	3450005	850583	8740702	5955215	NF	NF	12355893	2496595	948865	NF	3283074	1291986	213267	NF	19539332	1342432	2298651	1103389	7227626	3176225	246622	622588	982128	129135	614373	NF	NF	2227978	NF	NF	234143	9944011	3172774	687252	1285513
X	O	Unidentified Fatty Acid 2	147	39.8_343	106220	207172	190711	144692	125650	128123	215573	152790	NF	179018	281734	199114	NF	120621	204309	131558	309307	218561	267095	187819	143088	232252	226771	184589	320613	441027	289399	176539	199794	263577	227441	228011	NF	235686	179911	185200	NF	270738	NF	126165	75902	390161	248757	253541	79473
X	O	Glycerol	38	16.4_205	19449498	16471027	10866516	11061632	6739934	7629007	9206695	7830995	9047549	42779959	55853866	18494447	13114637	16863113	16644584	10705407	20002585	14200807	16864490	11645805	14433577	18400434	19088092	14069383	36557674	28084687	38232635	28424428	11670767	14886891	9620440	10746539	8602872	12897795	10957939	8690340	NF	9015546	5585498	3193907	4665597	36981700	17216204	20567848	6823225
X	S	Inositol 1	113	33.4_318	6770587	5885157	2284036	3210351	7189147	11356169	8209469	8251539	179047991	208556883	301901097	109228958	1435087	1757392	1388141	922454	12041427	12811880	12612064	5777837	19913902	24245198	24998704	14189703	264560228	128139283	212148573	166157923	6899512	8053712	3063632	3358544	28287360	30513728	13968561	13294257	9627605	27916270	9668877	11729275	159298559	324730320	170774954	176471630	9091478
X	S	Inositol 2	118	34.5_318	1752316	1671155	598684	828832	2904644	4702044	3560972	3491058	1717704	4526261	6265219	1582807	924498	891272	669542	519058	2273071	1985235	1744902	837476	8139219	9299361	10082519	5479727	6077825	4236080	7617362	6350323	1294428	1287053	568395	701627	4695406	5037082	2364298	2157273	4849231	12013891	3754325	4257358	4041546	11667126	6884582	5253092	1276146
	ST	Sterol	94	30.3_447	NF	122099	NF	NF	NF	NF	NF	NF	NF	NF	NF	NF	NF	NF	NF	NF	NF	NF	NF	NF	NF	NF	NF	NF	NF	NF	NF	NF	NF	NF	NF	NF	NF	NF	NF	NF	NF	NF	NF	NF	NF	NF	NF	NF	NF
X	ST	C29 Sterol 1	150	40.6_484	NF	NF	NF	NF	72088	NF	NF	NF	NF	NF	NF	NF	NF	NF	NF	NF	NF	NF	NF	NF	NF	NF	NF	NF	NF	NF	NF	NF	NF	NF	43572	36813	45729	NF	NF	NF	NF	NF	NF	NF	43009	NF	49666	NF	47054
X	ST	C29 Stanol	178	48.6_488	NF	NF	NF	NF	NF	NF	76315	53971	NF	NF	NF	NF	NF	NF	NF	44853	109464	37980	83190	NF	NF	27447	NF	NF	NF	NF	52510	70042	26540	NF	70484	72707	NF	NF	NF	77510	NF	NF	NF	NF	NF	NF	NF	88670	25126
X	ST	C27''5,22 Sterol	182	49.9_456	27177	NF	NF	NF	45160	60979	63641	64906	78282	70660	185972	133862	166923	120682	106825	60359	384584	133749	241169	248763	146397	141367	137225	107648	287228	351596	270612	158567	400153	339208	224187	167989	291230	287032	304473	246522	107257	153656	71213	86772	257030	346682	327814	236030	171902
X	ST	C27''5 Sterol	183	50.4_458	1231425	1367340	527349	465499	483861	455635	570331	354767	730425	885898	913551	390281	304419	218871	160530	71917	2456277	1599435	1212880	1099611	892397	829239	947975	564352	1455375	1619960	1300318	919286	720740	912972	392304	292275	1458912	1293519	1488731	1268036	570354	722043	389991	549602	1535300	1973811	1663203	1137514	289720
X	ST	C28''5,22 Sterol	186	51.0_470	334550	432429	168991	112107	157505	201769	235856	132464	46963	53334	55272	NF	1328732	1012050	756441	334401	744208	375861	335071	335038	292983	226413	308096	184770	93035	95953	79391	59145	2407682	2143053	1263833	1097632	467650	488564	469855	394351	170558	124983	115691	188765	75230	141617	94987	81768	1388041
X	ST	C28''5 Sterol	189	51.8_472	2520134	3012586	1081788	990941	227975	271201	306908	187270	73495	122365	154946	52734	159195	89243	109141	45354	4387762	3259250	2327744	1913589	313980	43836	370403	233615	196996	212749	176277	135508	391558	54762	206589	154250	2873068	2325467	2679220	2167624	187648	97034	127672	211975	127568	69479	230331	163867	157778
X	ST	C29''5,22 Sterol	190	52.0_484	922389	883548	273212	449485	NF	20200	56481	46219	NF	79446	120522	51270	68559	55359	54630	39696	902873	613401	458728	398670	75471	45910	100293	79510	98315	112447	101134	73218	47954	NF	51887	67437	481502	481379	518186	440184	NF	NF	NF	53742	106409	32338	128962	126797	86302
X	ST	C29 Sterol 2	191	52.3_486	329388	436603	176838	106157	3454642	3595568	3844351	2579542	724750	743322	772966	376066	1048438	1749891	1266338	556033	407310	538860	390565	458711	1073742	78856	5969511	3409838	1070118	1196098	971969	537181	4082882	3509914	2066910	1746419	637900	447613	589304	588519	2826467	5617975	2169371	3626588	203110	220632	1153643	773152	1113425
X	ST	C29 Stanol	192	53.0_488	10702536	11775903	4056361	3565514	4189435	4126964	4646793	2630821	2654872	2818396	3104617	1277590	805487	574990	349561	166075	20920178	16164222	10533340	9601535	6891576	7522117	8308688	4130589	4086239	4537521	3671270	2149386	1484895	1325888	765502	563163	14778903	11310773	14693839	11120500	4721864	7403504	2776457	4312481	3365223	4740114	3967806	2509659	619522
X	ST	C29 Sterol 3	193	53.2_359	2388573	2645399	860031	921075	1436640	1424124	1687875	1116267	3439112	3870444	4003891	1657006	1195786	960043	784693	341523	4723617	3068848	2336753	2059797	2951064	3456272	3500666	1781409	5466130	5771436	4440069	2969604	1663074	1403319	811476	910371	3657365	2633621	3028125	2588368	2181039	3216750	1148907	2085813	5104482	6381856	5355168	2969604	1745858
X	ST	C30 Sterol	194	53.6_496	NF	NF	NF	NF	45667	48855	NF	NF	NF	NF	NF	NF	NF	NF	NF	NF	NF	NF	NF	NF	96572	49117	143083	75959	NF	NF	NF	NF	NF	NF	NF	NF	NF	NF	NF	NF	79012	43389	NF	143539	NF	NF	10460	NF	NF
X	ST	C30''5 Sterol	196	54.4_498	NF	NF	NF	NF	574843	627282	716320	448999	NF	39115	45381	27511	74690	73033	69171	27730	NF	NF	NF	NF	946358	927545	1172022	623879	NF	44863	36080	24894	63594	39172	25979	35685	NF	NF	NF	NF	716933	885676	390955	725207	51182	38918	44053	43231	53676
X	S	Open Hexose 1	75	26.3_307	1310943	296697	464119	596354	NF	NF	147290	207009	NF	280079	528791	271796	385898	348580	411865	271517	1928457	2660002	2753481	1693803	246789	494323	285585	371151	179286	653150	362304	313999	NF	414987	240182	372121	287284	1246359	582299	515309	NF	558202	76282	135087	NF	1119117	455474	565447	138046
X	S	Closed Hexose 1	87	29.3_319	NF	224952	40912	94216	932791	998091	NF	NF	NF	NF	336652	NF	NF	NF	NF	NF	141111	NF	NF	NF	392526	NF	NF	NF	NF	NF	NF	NF	21867	NF	NF	NF	NF	NF	NF	NF	NF	NF	NF	NF	NF	72404	NF	NF	NF
X	S	Closed Hexose 2	91	29.8_217	11024391	19536894	2884931	3395546	NF	NF	1675079	1769662	2566651	30335640	28068782	399666	NF	NF	243839	119389	16012720	501665	280534	355901	NF	423238	532469	401005	8450023	5644442	11565871	13695382	7516351	4814660	1343995	1174694	1395821	441502	1100374	1249101	72178	772728	110763	86803	511100	21826435	7653130	13695382	1799251
X	S	Open Hexose 2	97	30.9_319	7296718	44031866	43356617	44998360	15506308	14066932	16217614	18377150	27618525	93611558	101193421	76723484	37068478	46566830	33061169	25520239	86664406	107286548	104464052	64490574	81692022	100581302	77424568	72385500	30474094	76539139	59295616	32418942	28362262	65947486	34380936	40223247	11570346	83242380	44203802	35315526	3429052	75300942	13805619	18169628	14562066	149481982	72499452	62366199	11782831
X	S	Open Hexose 3	101	31.2_319	15991657	8512248	7792041	8141819	2733278	2562338	2997887	3235757	6043723	19851481	22679579	15036735	4328250	9168951	6395653	4113778	17962209	22473654	21891646	12368543	16559883	21151571	16817556	14174127	5861890	16697374	12362289	5832699	5082165	13260195	6550279	6985827	2251380	17921618	8418704	6278237	810000	15065320	1850896	3040274	2873056	29844614	14059364	11754610	2195758
X	S	Closed Hexose 3	107	32.6_217	25749366	39902783	15035643	21280498	2792052	4220972	4944326	5323304	28451289	38856619	67926368	9252069	608819	1295699	2635929	1910681	18994721	5952735	5527328	4261339	2077742	5444465	6410550	4053729	24767753	21125281	27706164	31836243	10457117	14099492	5323295	7249290	3009574	3289706	5804855	4623115	555322	5076727	2894180	1203750	1634992	73525166	24313563	33127828	3767608
X	S	Closed Hexose 4	109	32.9_318	NF	NF	NF	NF	NF	NF	NF	NF	2410253	3358439	2758234	NF	NF	NF	NF	NF	NF	NF	NF	NF	NF	NF	NF	NF	3147950	155374	3177203	5330212	NF	NF	NF	NF	NF	NF	NF	NF	105611	NF	NF	NF	1726343	3849794	1241198	5330212	NF
X	S	Hexose 1	117	34.3_204	2959025	5480716	1726039	1950818	2670133	3122502	2621631	1210266	1096501	3004292	2723970	1814956	1244802	1115915	770263	596370	7060123	4580335	2590942	2908451	1873333	1331154	1515529	987004	2876545	2266799	2109845	1880887	2697714	1397383	1169462	962297	1659650	2311842	2656280	2295593	2275898	5926696	1916645	2201537	1186166	2211161	NF	2710213	1442237
X	S	Closed Hexose 5	141	38.5_204	4203253	17572216	4878743	6824250	2256521	1897991	1230957	1362914	1122520	5736649	10257542	3039467	837679	1183261	1032845	769687	10836275	6389932	5320916	3637267	1030476	1336059	1107134	887835	5660336	3726350	3761114	4091755	3133484	3503637	2448907	2385399	5867676	12069931	6375256	9918344	78919	837146	183531	590558	372973	6311363	2899454	4258008	458818
X	S	Open Pentose 1	72	25.6_307	81667	NF	200501	204776	NF	NF	173772	170260	NF	601918	NF	489664	277473	240082	194949	135231	423459	470837	434732	258618	572157	567690	723891	471088	303376	1298666	948116	591428	233380	379399	301382	319555	NF	504512	305751	182193	NF	5500225	456368	272438	331015	2138450	1163516	818648	79466
X	S	Open Pentose 2	73	25.8_307	2317977	708133	1110816	1039446	1030552	879009	885966	932809	1212759	3321758	5943084	3268217	1318204	1268181	1019341	610494	2234876	2932674	2484148	1348947	3038292	3396365	3865979	2577185	1525461	7295608	5088170	4667421	1359111	2454750	1492551	1774163	93011	2769069	1602669	833687	NF	5500225	1264273	1456668	406828	11989246	6735374	6881227	399459
X	S	Closed Pentose 1	78	26.9_204	1097423	2126267	479186	740804	400874	595569	403527	352315	1603688	3487844	10420135	59076	NF	NF	NF	NF	1004278	NF	NF	NF	NF	NF	87391	NF	2434929	2174809	4257184	8539554	1086677	595985	295860	204404	NF	NF	170902	103246	NF	76049	NF	102254	NF	10551327	3177621	7059871	209440
X	S	Closed Pentose 2	82	28.1_204	1183304	2453050	705389	1079610	459104	529656	483491	426321	2695756	3382796	13398242	185537	NF	NF	NF	NF	852363	NF	40322	NF	NF	NF	125084	NF	3533461	2773616	5377868	10427357	1161447	679736	362078	360091	107209	NF	221658	114799	NF	114421	131603	NF	NF	14809495	4051009	7897354	257315
X	S	Pentose 1	93	30.1_204	6626175	8727107	1861901	4490656	1048553	1936965	1580878	1556642	503257	2769490	7009791	138031	NF	NF	84156	64680	6880559	242481	250203	186064	149455	97120	334394	173420	810870	647506	1095576	1527839	811911	1304204	352417	267903	228326	158838	467496	752727	NF	155922	133249	122045	NF	3117398	621945	1527839	201165
X	S	Open Pentose 3	96	30.8_204	103560827	221409965	53857164	83295564	10160799	16955089	18758631	19525032	54078620	174579828	349280144	24371282	NF	4114442	7957573	5834151	78921967	18324176	16674856	13167430	6840637	16678133	19042493	11577863	96926799	77246415	114407548	132982738	41029148	48268829	18054570	23832298	5230972	11496194	18368038	15993409	1006197	16031730	9870410	3663697	7286143	343877888	86561725	142717716	15916808
X	S	Sugar 1	60	22.3_191	322423	332908	169068	145130	433267	217366	435575	222911	551058	324081	694487	214216	643310	219291	312349	138802	198578	118022	139632	113160	259688	280778	456178	223504	214475	113738	388064	329092	279107	207736	245851	189868	208019	184482	383741	137236	693215	288753	56023	165930	612823	248958	314728	274360	158326
	S	Sugar 2	68	24.5_245	NF	NF	NF	NF	NF	NF	303252	NF	NF	NF	NF	54156	NF	NF	NF	NF	NF	NF	NF	NF	NF	NF	NF	NF	NF	NF	NF	NF	NF	NF	NF	NF	NF	NF	163684	NF	NF	NF	NF	NF	NF	NF	NF	NF	NF
X	S	Sugar 3	74	26.0_217	NF	NF	52775	149903	NF	NF	NF	NF	NF	NF	361398	NF	NF	NF	NF	NF	261997	NF	NF	NF	NF	NF	NF	NF	NF	NF	126080	213838	NF	NF	NF	NF	NF	NF	NF	NF	NF	NF	NF	NF	NF	NF	85430	201949	94185
X	S	Sugar 4	83	28.2_217	187566	399286	275792	152601	198092	156217	198171	386920	NF	NF	NF	283482	NF	NF	NF	NF	476783	190514	249880	NF	154537	166881	169437	115355	NF	NF	NF	NF	274167	145513	179520	203209	NF	200736	179801	120722	NF	423949	NF	83605	NF	NF	NF	NF	43444
X	S	Sugar 5	84	28.4_204	NF	308409	29107	NF	NF	622302	384760	337465	NF	318153	522041	78409	NF	NF	NF	NF	93927	51178	126421	NF	369760	226223	404135	115355	141237	147245	511631	175984	270211	226812	142313	219803	NF	62325	85312	NF	NF	423949	NF	83605	NF	340800	127318	421307	NF
X	S	Sugar 6	90	29.7_316	228899	749649	NF	NF	NF	287750	NF	31071	NF	258361	52179	NF	NF	NF	NF	NF	300586	NF	NF	NF	388899	NF	227780	NF	506121	74386	368404	75120	225570	NF	NF	NF	NF	NF	136636	NF	NF	401569	NF	NF	294214	1133672	880441	238921	88633
X	S	Sugar 7	98	31.0_204	7296718	17127206	3752838	8639784	2241046	3291005	3261632	2869481	992878	5193704	12877961	53142	NF	NF	NF	NF	11008548	709994	NF	270939	311860	277441	191297	200935	NF	NF	NF	NF	1755185	2675071	NF	490143	500041	NF	1013233	1027024	NF	372776	NF	125544	NF	7963245	NF	NF	463303
X	S	Sugar 8	100	31.1_319	22113055	566060	1594951	2663320	987714	770725	1316647	1334545	7445683	NF	1269976	638151	8731194	1330111	1045202	728953	4913737	5113131	5590247	2812033	2891825	3534773	3069059	1987663	111534	555128	270742	234537	235682	1799294	426660	716441	2168462	4090987	1309686	1772650	810000	3050260	1164168	810503	3255889	833078	318304	364107	1594894
X	S	Sugar 9	102	31.3_273	NF	150054	NF	NF	NF	NF	NF	NF	NF	367697	246911	191162	277492	197802	NF	NF	605021	413400	508290	63662	452251	331510	110635	30866	NF	188801	129183	NF	90386	205272	NF	41793	NF	123413	50249	NF	NF	277924	NF	NF	NF	314705	171743	193911	NF
X	S	Sugar 10	103	31.6_319	757645	3529244	210367	161134	442826	1191043	1022280	NF	151280	660282	705865	213150	130799	329922	773453	822360	1436565	625867	783781	114318	1751067	1760369	688514	531021	523047	1228121	1506321	497362	NF	32099	NF	NF	NF	NF	NF	NF	NF	NF	NF	NF	212053	1725380	787471	171943	NF
X	S	Sugar 11	105	32.0_217	273696	238584	118865	134249	NF	150191	115155	107214	87707	283412	562025	214588	112362	135215	NF	NF	380858	320438	222198	51153	418197	466668	450299	248447	152162	186707	165368	429587	131663	182588	44223	80540	45464	235898	168351	148538	NF	577921	NF	129601	NF	672107	221051	331691	NF
X	S	Sugar 12	106	32.1_333	NF	NF	NF	NF	NF	97856	NF	NF	NF	155253	250798	76304	NF	NF	NF	NF	NF	NF	NF	NF	195800	129488	98014	NF	125890	NF	144425	114014	418031	202165	NF	78322	NF	NF	NF	NF	NF	131379	NF	NF	NF	185840	79154	NF	NF
	S	Sugar 13	108	32.8_490	83740	379420	NF	NF	NF	NF	NF	NF	NF	NF	NF	NF	NF	NF	NF	NF	168760	NF	NF	NF	NF	NF	NF	NF	NF	NF	NF	NF	NF	NF	NF	NF	596614	NF	NF	NF	NF	NF	NF	NF	NF	NF	NF	NF	NF
X	S	Sugar 14	112	33.3_449	NF	77350	NF	NF	193878	NF	NF	NF	NF	95473	142146	NF	102855	76419	NF	NF	273053	NF	NF	NF	93290	NF	NF	NF	374152	NF	NF	90694	165160	NF	NF	NF	NF	NF	NF	NF	NF	NF	NF	NF	NF	165795	NF	61363	NF
	S	Sugar 15	126	35.4_313	NF	NF	26794	NF	NF	NF	NF	NF	NF	NF	NF	NF	NF	NF	NF	NF	NF	NF	NF	NF	NF	NF	NF	NF	NF	NF	NF	NF	NF	NF	NF	NF	NF	NF	NF	NF	NF	NF	NF	NF	NF	NF	NF	NF	NF
X	S	Sugar 16	127	35.5_327	84350	176856	NF	81062	171751	158871	100939	65979	NF	78664	102992	NF	76224	67472	NF	38462	269777	81523	NF	44179	94720	105415	142714	NF	291110	131229	90568	102843	142830	73952	73975	44267	NF	NF	112619	711915	NF	59913	38759	316041	NF	208465	85469	242781	68535
X	S	Sugar 17	138	37.3_204	863768	1510942	573397	1170127	2985779	4286486	2566613	1833648	133348355	359428749	368239996	131623737	244373	385350	262226	151757	503947	396852	338590	167768	1894527	1563047	1775999	1024012	254385088	101377695	173139468	133773176	1206349	750814	508142	869071	NF	225423	162214	206170	NF	196395	NF	NF	71144923	296652353	120591191	116552103	528761
X	S	Sugar 18	153	41.9_204	529573	4029032	924451	936436	1011327	2079060	1406798	850524	160765	2350368	2308922	995932	340554	606944	333114	276782	5178283	2280562	1682455	1026501	1038349	758016	944426	534731	2501757	1849298	2030759	1419693	2165610	956193	894631	687746	172452	1168030	1160153	1307384	NF	791349	135404	223892	93865	1788343	1461893	1376574	292183
	S	Sugar 19	155	43.3_361	NF	NF	NF	NF	NF	NF	NF	NF	NF	NF	NF	NF	NF	NF	NF	NF	NF	NF	NF	NF	NF	NF	NF	NF	NF	673869	NF	73711	NF	NF	NF	NF	NF	NF	NF	NF	NF	NF	203992	309125	NF	NF	NF	NF	NF
X	S	Sugar 20	169	46.1_147	NF	106939	NF	NF	NF	NF	NF	NF	38738	73902	167160	NF	76128	NF	NF	NF	NF	281734	198799	202934	NF	NF	NF	NF	277411	NF	NF	NF	100308	NF	NF	NF	113919	NF	NF	NF	NF	NF	NF	NF	NF	131134	135995	NF	NF
X	S	Sugar 21	170	46.3_361	593349	465919	334725	369209	NF	NF	NF	NF	291751	451561	676068	265855	NF	55338	50074	31492	257239	309199	265277	187861	94215	112153	128696	118605	178913	193894	164366	39854	66234	88593	59207	69177	96612	NF	77775	109510	NF	86799	NF	84110	57829	313447	88145	59813	NF
X	S	Sugar 22	175	48.2_193	1689746	1101758	578546	552560	1837283	561594	3002551	473321	801006	900614	1537466	922277	1369600	903147	2303178	1242304	1622572	2020703	3728839	1797108	1195305	1002961	2351443	1252692	684631	1185094	1264539	1330563	899541	1733789	1486635	869781	2306756	2522012	2157305	1876290	1806129	1146365	1628213	2474650	1228660	1011098	2696195	1213843	1608354
X	S	Sugar 23	177	48.4_435	337953	813561	182553	182007	428093	422640	240726	119198	422010	719198	579949	451994	385636	230605	168646	150147	611860	326736	229809	211357	267025	203587	205018	89075	700730	463383	494719	516191	502332	292171	237644	177567	303332	281652	353975	373854	113810	269337	NF	94849	246252	494758	319780	402764	372816
X	S	Sugar 24	79	27.0_191	NF	995471	116901	NF	371713	379000	105140	104501	NF	NF	NF	NF	454314	331234	NF	NF	244671	NF	NF	NF	267759	NF	NF	NF	884668	NF	1125438	2273884	474149	146925	NF	NF	78609	NF	NF	NF	NF	NF	NF	NF	NF	NF	NF	1878091	NF
X	O	Alcohol 1	128	36.0_143	2472222	2976510	1196229	1939593	1013530	409427	577067	241429	613438	303304	786875	231564	418927	273457	176397	123395	1839354	1161846	724299	319957	93546	95198	105262	NF	317057	305708	274169	271821	355120	489987	329956	403082	125772	351609	462001	455106	NF	88510	NF	NF	87747	515098	315036	195066	356387
X	O	Hydrocarbon 1	76	26.4_85	282143	NF	NF	NF	262142	283915	536158	232084	77111	272608	466846	224466	156312	299058	579948	156231	473211	290318	330306	254906	274230	395556	497328	225511	343524	531090	464381	212221	374601	521026	298835	299601	271011	429269	475924	292127	NF	1050659	129534	147046	186636	363699	252316	222140	205327
X	O	Hydrocarbon 2	77	26.7_86	468917	644835	505191	390828	472462	515269	917725	465664	283937	497199	835949	427710	300680	500706	1009486	279115	895646	482548	567226	480178	472608	749456	898996	392419	685960	927086	794052	424219	645815	1022771	510749	519722	486086	712664	814713	524438	NF	1026970	231017	256559	350075	736096	392572	412825	205327
X	O	Hydrocarbon 3	179	48.7_85	190130	1441250	83154	147207	NF	NF	156069	184332	496301	93528	NF	143653	2636105	315141	414474	147585	322413	NF	225927	579764	139234	1334402	1442203	NF	201101	953029	NF	126507	169928	NF	269250	NF	1839694	NF	435878	55408	NF	NF	150482	NF	325188	80745	238773	87797	NF
X	O	Hydrocarbon 4	195	53.7_485	NF	NF	NF	NF	NF	NF	NF	NF	NF	NF	NF	NF	93745	77416	79382	27536	NF	NF	NF	NF	NF	NF	NF	NF	NF	NF	NF	NF	344315	293226	130216	137537	NF	NF	NF	NF	NF	NF	NF	NF	NF	NF	NF	NF	87076
X	U	Unidentified Metabolite 1	1	9.4_229	NF	NF	600653	NF	NF	NF	152624	70342	NF	NF	199320	NF	126177	NF	162854	53684	245813	375512	86806	94846	NF	148317	340516	59360	NF	161088	164604	139932	284082	168940	64414	NF	NF	152894	145780	48119	NF	203258	NF	48440	NF	NF	158269	139932	NF
X	U	Unidentified Metabolite 2	2	9.5_58	NF	2634409	NF	NF	NF	NF	NF	NF	NF	NF	74571	NF	NF	301014	NF	NF	572826	NF	NF	NF	285953	NF	NF	NF	NF	NF	NF	NF	836748	399259	NF	NF	NF	NF	NF	25055	NF	NF	NF	50110	17396	714228	NF	NF	NF
X	U	Unidentified Metabolite 3	3	9.7_299	NF	49608	14989	22909	55497	47036	24791	23385	NF	28376	NF	NF	NF	32705	29300	NF	NF	NF	NF	NF	62648	NF	NF	NF	34833	35011	NF	38991	47623	NF	30346	21984	NF	NF	NF	NF	NF	NF	NF	NF	36627	NF	26352	31120	NF
X	U	Unidentified Metabolite 4	4	9.8_188	NF	NF	112093	118484	NF	172722	206688	106360	NF	NF	150465	25467	20312	173969	189417	131134	179390	127977	109683	123987	179688	NF	NF	133725	160550	150010	143635	112052	178527	271327	125198	126602	NF	192947	163711	88750	NF	NF	NF	137445	NF	NF	125678	106021	NF
X	U	Unidentified Metabolite 5	5	9.9_146	284268	NF	NF	NF	NF	1710828	152624	NF	NF	NF	199320	NF	NF	NF	162854	53684	NF	NF	86806	94846	NF	NF	NF	59360	NF	161088	164604	NF	NF	NF	64414	NF	NF	152894	145780	48119	NF	203258	NF	48440	NF	NF	158269	139932	NF
X	U	Unidentified Metabolite 6	6	10.1_152	358005	2164788	1506341	1182003	1996700	483100	1978730	1217234	NF	944960	1977028	1032793	301793	1490481	1684426	883942	1840305	1411916	1274195	1051742	2043159	1282181	2927186	1162004	2204796	1608958	1716008	1182990	3483967	1759377	1541162	1333536	449181	2390090	2810721	1618268	NF	57135	100840	1174625	NF	2212801	1986176	1758312	761201
X	U	Unidentified Metabolite 7	7	10.2_295	NF	496527	327956	263846	846558	255937	360999	319173	617202	340224	340426	291455	1120087	484448	311250	253973	560272	427457	276261	391864	512405	668386	582368	366197	569388	389673	352853	536795	563761	486255	358334	341011	909975	422698	777602	324141	265752	253549	68476	804479	913577	511914	377748	670065	1131545
X	U	Unidentified Metabolite 8	8	10.2_86	381085	2327064	416752	854812	1632065	3193707	2209079	1910186	NF	1765173	3672812	1397723	NF	276423	255210	98858	1401314	543706	526515	444989	3158754	2457220	1561697	1690429	3191495	2212202	3285399	3215134	161503	136648	112210	118048	257865	1120064	1212393	834764	NF	3464114	108988	2204685	NF	2784421	1904213	3066750	58876
X	U	Unidentified Metabolite 9	9	10.4_151	NF	369684	370201	112665	247075	394979	1039168	394077	319996	90198	912026	299490	NF	409453	822031	342013	482205	279852	433535	403850	396291	360393	187987	455669	397465	607274	663331	379959	449527	428061	465686	394843	NF	711605	672787	342935	191737	464963	NF	361400	NF	389438	617234	499323	NF
X	U	Unidentified Metabolite 10	10	10.6_295	380385	276526	157866	285843	NF	243313	216892	192573	35196	174984	204210	204258	270780	225183	195384	185137	288999	244240	160605	159584	265431	263613	206971	189539	355411	240735	190544	202011	282449	329483	240609	255536	NF	198099	272722	77606	265752	253549	NF	122433	551168	327061	224624	133484	255398
X	U	Unidentified Metabolite 11	11	10.7_128	NF	1435795	3376323	2161951	1019803	1791742	6264870	1995401	NF	2391622	5259592	2128004	283765	2145915	4039235	1925412	1636086	1034699	1250333	1051815	2240038	1403341	3659442	2361761	1983903	1475653	3069098	2604602	3060062	2095967	4035030	2986450	NF	1696475	5656974	2075499	NF	2768744	1061515	2985647	NF	2083699	4288227	2536817	NF
X	U	Unidentified Metabolite 12	15	11.7_204	356452	NF	NF	NF	383673	107462	NF	NF	NF	NF	91323	NF	NF	NF	NF	NF	NF	NF	NF	60827	92611	96905	NF	72407	NF	98526	109890	64046	107174	107629	NF	NF	287164	107238	80748	NF	NF	NF	NF	NF	NF	97480	NF	99402	397899
	U	Unidentified Metabolite 13	21	12.6_235	239705	NF	NF	NF	NF	NF	NF	NF	NF	NF	NF	NF	NF	NF	NF	NF	NF	NF	NF	NF	NF	NF	NF	NF	NF	NF	NF	NF	NF	NF	NF	NF	517674	NF	NF	NF	NF	NF	NF	NF	NF	NF	NF	NF	533573
X	U	Unidentified Metabolite 14	23	12.9_235	NF	180065	NF	NF	1133796	271096	NF	NF	NF	231926	NF	NF	920411	179044	NF	NF	NF	NF	NF	NF	NF	NF	NF	NF	59551	NF	NF	NF	53891	NF	NF	NF	NF	NF	NF	NF	NF	NF	NF	NF	NF	56777	NF	NF	NF
	U	Unidentified Metabolite 15	24	13.4_202	201886	NF	NF	NF	790380	NF	NF	NF	NF	NF	NF	NF	NF	NF	NF	NF	NF	NF	NF	NF	NF	NF	NF	NF	NF	NF	NF	NF	NF	NF	NF	NF	142112	NF	NF	NF	NF	445878	NF	NF	NF	NF	NF	NF	272249
X	U	Unidentified Metabolite 16	27	13.8_192	NF	1983654	NF	232187	485551	590407	NF	195004	NF	410651	542544	144746	167327	266788	NF	NF	588650	NF	NF	NF	349169	176052	NF	NF	929556	NF	333038	164065	898342	892140	NF	61833	NF	NF	233271	NF	NF	274698	NF	NF	NF	860680	493592	121614	NF
X	U	Unidentified Metabolite 17	28	14.0_205	145651	192243	282351	145412	201928	189415	331308	217546	97501	112423	297421	191979	116250	147887	599870	236390	329919	195180	182895	187321	189300	292529	109668	176609	253086	336690	303076	169155	256583	327808	382380	248565	178894	271513	370951	226897	NF	494119	NF	132165	90341	286186	129667	166457	NF
X	U	Unidentified Metabolite 18	33	15.6_228	NF	597090	227132	329392	NF	361584	269878	254121	NF	631653	789549	253620	NF	322645	301222	201700	483659	269436	323844	253563	450189	335967	414180	304621	1130957	430120	612916	782323	581384	462453	377372	339089	NF	375352	383337	148566	NF	472566	96170	152599	NF	889082	547586	523553	NF
	U	Unidentified Metabolite 19	35	15.9_186	553090	NF	NF	NF	NF	NF	NF	NF	NF	NF	NF	NF	NF	NF	NF	NF	NF	NF	NF	NF	NF	NF	NF	NF	NF	NF	NF	NF	84269	NF	NF	NF	161218	NF	NF	NF	NF	181096	252231	NF	NF	NF	NF	NF	2876683
X	U	Unidentified Metabolite 20	36	16.1_263	1122727	939045	1222299	858606	1268809	843089	1508876	955100	560213	800321	1426696	895456	603143	733890	2127211	793000	1634122	971629	1154156	907215	873872	1380510	1024706	772503	1160344	1497277	1190000	977386	1151732	1771047	1862396	1129911	1390189	1576825	2060650	1237467	490793	2081517	613638	526628	608438	1306851	617607	908281	844229
	U	Unidentified Metabolite 21	37	16.2_299	450978	1119627	NF	NF	662353	261132	NF	NF	NF	NF	NF	NF	NF	NF	NF	NF	84952	NF	NF	NF	NF	NF	NF	NF	98851	NF	NF	NF	NF	NF	NF	NF	NF	NF	NF	NF	NF	NF	NF	NF	NF	97977	NF	NF	NF
X	U	Unidentified Metabolite 22	40	17.0_145	121297	112659	101571	97805	79753	116042	140931	72042	NF	103704	127253	NF	122383	133802	173433	57240	182629	84404	82510	78034	128107	120525	152624	103171	123634	80172	111594	93777	151953	147221	96413	NF	NF	141463	111214	95613	NF	172542	NF	108292	NF	130001	116246	113409	93011
X	U	Unidentified Metabolite 23	43	17.4_283	1775718	194536	172153	NF	2057255	156529	315513	NF	487217	NF	234256	NF	5193907	155428	128065	NF	186694	135932	NF	NF	135234	188211	827164	NF	178205	159043	141024	152150	92807	107000	NF	NF	2380766	172742	511190	811845	1142739	NF	830494	1322679	894699	111421	195993	152150	1105191
X	U	Unidentified Metabolite 24	44	17.7_131	1308758	NF	NF	NF	NF	NF	NF	NF	783299	1901370	NF	NF	NF	NF	NF	NF	NF	NF	NF	NF	4433556	NF	NF	NF	NF	NF	NF	NF	NF	NF	NF	NF	208016	NF	NF	NF	NF	NF	NF	NF	179638	NF	NF	NF	NF
X	U	Unidentified Metabolite 25	45	17.7_285	NF	175720	125366	48733	113780	354661	129658	104557	NF	203027	156584	NF	359761	537000	226716	132612	93734	56618	79998	88068	461991	54227	334833	NF	422801	NF	111982	69002	856118	94705	106801	75248	NF	78508	82100	122213	NF	56773	NF	51596	NF	100878	117226	177956	NF
X	U	Unidentified Metabolite 26	46	18.0_131	303361	1134483	NF	NF	7785512	2447186	NF	79643	NF	1901370	1003022	NF	529395	133261	NF	NF	624824	NF	131392	NF	4433556	2356163	264968	NF	4834636	NF	NF	NF	585434	122995	NF	NF	151462	NF	177778	NF	128908	2990266	371277	NF	NF	7255083	907865	NF	421708
X	U	Unidentified Metabolite 27	47	18.2_163	491072	749622	836870	484922	973929	843778	1405864	974155	741622	867747	1262469	618499	NF	671064	2196477	371893	2059709	1109618	1177427	753832	1134108	1681005	1234542	772775	1391108	1997886	1538146	598650	1342842	1832576	1145215	912549	579323	1396314	1679718	904933	NF	2353352	661181	334087	641327	1216092	603617	832158	687727
	U	Unidentified Metabolite 28	49	18.5_227	NF	129118	NF	72606	NF	NF	NF	NF	NF	NF	NF	NF	NF	NF	NF	NF	184544	98011	68859	NF	NF	NF	NF	NF	NF	NF	NF	NF	NF	NF	NF	NF	NF	90211	79177	NF	NF	NF	NF	NF	NF	NF	NF	NF	NF
X	U	Unidentified Metabolite 29	50	18.6_193	NF	292597	NF	75130	439988	191360	155578	157586	NF	NF	343284	NF	NF	157934	NF	NF	209746	NF	156228	NF	189583	148500	68684	NF	231936	96451	316909	145851	225564	227949	NF	NF	NF	81318	145291	NF	NF	75846	NF	NF	NF	283393	263880	85391	282608
X	U	Unidentified Metabolite 30	52	18.9_224	NF	82898	NF	NF	49436	69399	NF	NF	NF	68826	NF	NF	NF	63666	NF	NF	64855	36976	NF	NF	56342	NF	NF	NF	61881	NF	NF	NF	46934	NF	NF	NF	NF	56474	NF	NF	NF	NF	NF	NF	NF	NF	NF	NF	NF
X	U	Unidentified Metabolite 31	53	19.6_239	NF	NF	NF	68841	NF	NF	63726	54554	NF	NF	61823	51110	NF	20341	85016	30626	NF	NF	NF	40979	NF	NF	NF	NF	NF	50357	NF	NF	25327	24695	39591	55690	NF	101821	100557	NF	NF	NF	NF	NF	NF	26528	89973	NF	NF
X	U	Unidentified Metabolite 32	55	20.5_301	NF	28569	NF	11255	17605	33	23860	NF	NF	NF	NF	NF	NF	23403	20565		22780	20418	25047	21614	31142	30074	NF	NF	NF	NF	35656	27316	28863	20442	21215	22188	NF	28397	NF	NF	NF	NF	NF			20867	23518	25778	NF
X	U	Unidentified Metabolite 33	56	21.0_229	NF	179534	NF	NF	89295	100390	184022	100158	NF	80349	609536	NF	NF	67246	NF	NF	119493	NF	NF	NF	82998	NF	156144	NF	100774	NF	346713	NF	102969	109760	NF	NF	NF	96157	134962	NF	NF	76667	NF	NF	NF	325779	256163	NF	43384
X	U	Unidentified Metabolite 34	57	21.6_234	NF	261062	NF	98274	137878	NF	NF	81490	NF	NF	NF	NF	NF	NF	NF	45201	NF	NF	NF	NF	NF	NF	NF	NF	NF	NF	NF	NF	33254	55422	NF	52279	NF	NF	NF	NF	NF	NF	NF	NF	NF	NF	NF	NF	NF
X	U	Unidentified Metabolite 35	59	22.0_174	NF	512032	250331	166923	130169	361471	483205	300757	NF	518494	573443	336220	NF	445367	451911	255062	430987	349081	333151	271201	446559	507922	677358	299413	575185	400318	435908	242858	454202	465880	250388	287224	NF	472644	327911	232217	NF	539406	240363	260829	NF	515598	364159	248288	NF
X	U	Unidentified Metabolite 36	66	24.0_218	439701	1812585	NF	79034	3500614	4524953	313371	1537458	NF	3421994	7334962	186457	151535	242544	NF	NF	863949	105102	NF	NF	5188314	4748249	1191520	82925	8719465	2122006	3825962	5007516	1129757	522292	NF	NF	42540	NF	NF	NF	NF	5660833	NF	NF	NF	12560962	3283050	3650455	93142
	U	Unidentified Metabolite 37	67	24.5_147	NF	NF	NF	NF	NF	NF	NF	NF	NF	NF	NF	NF	NF	NF	NF	NF	NF	NF	NF	NF	NF	NF	NF	NF	NF	NF	NF	NF	NF	NF	NF	NF	NF	130413	NF	NF	NF	23663	NF	NF	NF	NF	NF	NF	NF
X	U	Unidentified Metabolite 38	69	25.1_217	182932	905349	161459	181352	253245	577678	308205	304732	130655	2610894	4246001	NF	NF	NF	NF	NF	955484	NF	NF	NF	54912	NF	NF	NF	1155110	1261984	2605383	4670506	1017745	437273	188157	106117	NF	44317	100794	78063	NF	136660	NF	NF	NF	4470897	1775885	5272095	199386
X	U	Unidentified Metabolite 39	80	27.5_335	NF	305791	NF	58475	NF	227053	NF	54106	NF	NF	NF	NF	50570	NF	NF	NF	107598	142095	NF	NF	163967	NF	NF	NF	NF	NF	NF	NF	130211	194517	NF	NF	NF	NF	NF	NF	NF	108078	NF	NF	NF	NF	128823	NF	NF
	U	Unidentified Metabolite 40	81	27.7_174	NF	1641867	NF	NF	279559	NF	NF	NF	NF	278107	NF	NF	NF	NF	NF	NF	127800	NF	NF	NF	NF	NF	NF	NF	1078455	NF	NF	NF	NF	NF	NF	NF	NF	NF	NF	NF	NF	NF	NF	NF	NF	375136	NF	NF	NF
	U	Unidentified Metabolite 41	85	28.7_392	NF	107931	NF	NF	NF	196022	NF	NF	NF	NF	NF	NF	NF	NF	NF	NF	NF	NF	NF	NF	NF	NF	NF	NF	NF	NF	NF	NF	NF	NF	NF	NF	NF	NF	NF	NF	NF	NF	NF	NF	NF	NF	NF	NF	NF
X	U	Unidentified Metabolite 42	89	29.6_123	751568	841843	317058	445227	360932	263312	271552	117443	146000	NF	225137	71193	NF	147872	126167	115797	417340	282053	242252	172064	NF	NF	NF	NF	NF	NF	NF	NF	186601	169533	139064	129940	NF	NF	203377	143847	NF	NF	NF	NF	NF	NF	NF	NF	173315
X	U	Unidentified Metabolite 43	95	30.4_123	288717	265696	111701	156565	115099	91074	130879	NF	NF	NF	85144	NF	NF	64004	94256	53784	179886	153892	130023	NF	NF	NF	NF	NF	NF	NF	NF	NF	NF	NF	NF	NF	NF	NF	114538	NF	NF	NF	NF	NF	NF	NF	NF	NF	65997
	U	Unidentified Metabolite 44	115	33.9_281	NF	325665	NF	NF	NF	NF	NF	NF	NF	NF	NF	NF	NF	NF	NF	NF	NF	NF	NF	NF	NF	NF	NF	NF	NF	NF	NF	NF	NF	NF	NF	NF	NF	NF	NF	NF	NF	NF	NF	NF	NF	NF	NF	250183	NF
X	U	Unidentified Metabolite 45	116	34.1_313	NF	NF	NF	NF	42152	NF	55075	294473	NF	63371	618516	NF	NF	NF	NF	NF	NF	NF	NF	NF	NF	63589	NF	NF	NF	295314	NF	388509	NF	NF	NF	NF	NF	NF	NF	NF	NF	NF	NF	NF	NF	NF	NF	119582	NF
	U	Unidentified Metabolite 46	121	34.8_126	332304	110194	NF	NF	63552	NF	NF	NF	NF	NF	NF	NF	NF	NF	NF	NF	NF	NF	NF	NF	NF	NF	NF	NF	NF	NF	NF	NF	NF	NF	NF	NF	NF	NF	NF	NF	NF	NF	NF	NF	NF	NF	NF	NF	NF
X	U	Unidentified Metabolite 47	123	34.9_240	NF	NF	NF	NF	427152	170933	193968	158729	543792	119541	205914	138592	893977	347952	209129	183467	NF	NF	NF	NF	141228	188503	345898	157941	228183	310162	227827	110876	299964	336029	210383	239813	NF	NF	NF	NF	395385	208896	130437	124617	572874	217861	314571	260323	724906
X	U	Unidentified Metabolite 48	124	35.1_221	149391	321183	NF	NF	NF	129055	NF	82063	79172	128158	177774	95661	NF	NF	NF	NF	NF	91169	NF	62495	120125	74263	NF	NF	NF	NF	NF	86537	164551	140009	NF	99232	NF	NF	91394	NF	NF	NF	NF	160684	NF	153954	170331	NF	NF
X	U	Unidentified Metabolite 49	125	35.1_298	NF	50059	40688	NF	NF	46308	NF	NF	NF	NF	75841	NF	NF	NF	NF	NF	NF	NF	NF	43149	NF	NF	NF	NF	NF	57700	NF	NF	NF	NF	NF	NF	NF	NF	84052	NF	NF	65104	NF	NF	NF	NF	NF	NF	NF
X	U	Unidentified Metabolite 50	133	36.6_407	223305	217948	247499	213323	199193	169685	315828	209580	NF	163152	279326	218238	61221	117859	366916	175275	408906	261950	324043	238297	170516	336155	298097	190336	272199	491874	302409	211714	262464	410709	235993	298700	279620	354984	297087	305331	NF	390212	29735	122833	77811	250411	141943	247117	NF
X	U	Unidentified Metabolite 51	134	36.7_357	445396	1243720	141887	161535	320338	734548	173153	127541	251820	1198291	314566	103860	1451888	548460	256849	63824	1063563	248467	180157	208939	341668	270822	169604	1098848	721490	178439	197099	167514	365564	204928	116828	118562	200789	133072	148156	NF	192646	228110	NF	NF	359400	161300	142838	98834	374297
	U	Unidentified Metabolite 52	142	38.5_405	NF	110912	NF	NF	NF	NF	NF	NF	NF	NF	NF	NF	NF	NF	NF	NF	NF	NF	NF	NF	NF	NF	NF	NF	NF	NF	NF	NF	NF	NF	25723	NF	NF	NF	NF	NF	NF	NF	NF	NF	NF	NF	NF	NF	NF
	U	Unidentified Metabolite 53	143	38.7_241	NF	NF	NF	NF	77080	NF	NF	NF	NF	NF	NF	NF	NF	NF	NF	NF	NF	NF	NF	NF	NF	NF	NF	NF	NF	NF	NF	NF	NF	NF	NF	NF	NF	NF	NF	NF	NF	NF	NF	NF	NF	NF	NF	NF	NF
	U	Unidentified Metabolite 54	144	39.3_243	NF	96700	NF	NF	91101	NF	NF	NF	NF	NF	NF	NF	75702	NF	NF	NF	25602	NF	NF	NF	NF	NF	NF	NF	65329	NF	NF	NF	NF	NF	NF	NF	NF	NF	NF	NF	NF	NF	NF	NF	NF	NF	NF	NF	NF
X	U	Unidentified Metabolite 55	146	39.6_129	20329884	11417129	5542506	4916709	24671028	5174180	14691399	3632110	12989865	6309082	19794172	3401290	14928489	3384311	4098118	1249051	4325833	5578479	3567588	2306275	2401718	6129039	15469649	2712992	7056502	9484723	12043151	5648160	7338600	8083189	7420821	5918185	6309991	3660489	6802026	4995163	6597243	7946999	1862702	4798018	9064323	7906699	11429626	3560894	16448910
X	U	Unidentified Metabolite 56	148	40.1_117	NF	80621	NF	NF	NF	NF	NF	NF	NF	NF	NF	NF	NF	NF	NF	NF	83077	NF	NF	NF	NF	NF	NF	NF	179396	118858	102810	NF	NF	NF	NF	NF	NF	NF	NF	NF	NF	NF	NF	NF	NF	64823	38256	NF	NF
	U	Unidentified Metabolite 57	151	41.2_319	NF	NF	NF	102844	NF	NF	NF	NF	NF	139898	NF	NF	NF	NF	NF	NF	NF	NF	NF	NF	NF	NF	NF	NF	NF	NF	NF	NF	NF	111175	54843	NF	NF	NF	NF	NF	NF	NF	NF	NF	NF	NF	NF	NF	NF
X	U	Unidentified Metabolite 58	152	41.3_484	850176	436324	309804	235878	1045830	367262	484600	225315	592863	393335	629743	153277	714787	194914	179708	69336	244751	243168	113650	142647	157956	219748	678950	197663	422368	231503	285666	357053	394014	291652	377168	380272	370227	219392	305851	217887	394928	340576	137317	237110	537587	475424	505551	262176	675104
X	U	Unidentified Metabolite 59	154	42.3_218	541941	876190	1064971	914228	450521	379063	981388	1533263	175241	760141	1622288	1557566	360471	431707	1118098	984299	1517664	1134185	1370026	933134	521179	923523	1077604	842539	1163037	1640290	1408013	1706339	809359	1046817	1064449	1067822	410564	1274784	1143888	1049475	100382	1105328	614850	577404	204473	1233216	921941	2079203	212478
X	U	Unidentified Metabolite 60	156	43.4_245	NF	146724	NF	NF	NF	NF	NF	NF	NF	92403	NF	NF	NF	NF	NF	NF	87319	117284	75653	52150	NF	55944	NF	NF	50515	NF	NF	NF	89702	118376	NF	69925	NF	179237	NF	144185	NF	63895	NF	NF	NF	101019	NF	NF	NF
X	U	Unidentified Metabolite 61	158	43.7_331	590868	326772	146884	164497	638089	210245	338112	97477	429890	282303	466583	227009	382478	141171	130636	46907	141799	134289	66067	NF	124593	151815	338531	NF	NF	152583	168869	179875	165609	164667	158638	181500	237142	109402	180480	109292	251988	202994	NF	100055	355253	354942	265984	179875	346064
X	U	Unidentified Metabolite 62	162	44.6_361	369631	NF	48023	74005	NF	NF	29326	NF	252115	83822	NF	131950	120311	48774	59140	38916	474654	1557229	1490937	966408	NF	82470	105836	71016	121081	NF	NF	NF	NF	128660	73473	36980	NF	112085	NF	NF	213505	159881	44878	50831	460946	NF	NF	NF	140786
X	U	Unidentified Metabolite 63	165	45.1_487	266212	484569	655236	449158	326107	341570	784051	889221	194376	520771	892991	917981	257056	381161	917908	685145	698995	542215	783535	722084	455524	612146	718688	643444	755235	1042368	810325	818504	626510	708390	823943	722017	551101	910119	799281	821371	152824	730690	520081	460244	198948	639014	529563	1002780	200340
	U	Unidentified Metabolite 64	167	45.4_399	NF	NF	NF	NF	NF	NF	NF	NF	455598	190782	NF	NF	NF	NF	NF	NF	NF	NF	NF	NF	NF	NF	NF	NF	NF	NF	NF	NF	NF	NF	NF	NF	NF	NF	NF	NF	NF	NF	NF	NF	NF	NF	NF	NF	NF
X	U	Unidentified Metabolite 65	171	46.6_361	96069	NF	NF	91453	119099	82202	147076	120193	NF	NF	164307	NF	79824	107820	76805	67413	142264	171628	103833	NF	261765	309628	350128	219916	33396	200482	128242	95590	79786	222787	99427	104574	NF	NF	NF	NF	NF	323584	NF	84110	NF	198106	NF	NF	47255
	U	Unidentified Metabolite 66	172	46.8_281	NF	NF	NF	NF	NF	NF	NF	44669	NF	NF	NF	NF	NF	NF	NF	NF	NF	NF	NF	NF	NF	NF	NF	NF	NF	NF	NF	NF	NF	NF	NF	NF	NF	NF	NF	NF	NF	NF	NF	NF	NF	NF	NF	NF	NF
	U	Unidentified Metabolite 67	173	47.1_429	NF	55373	NF	NF	NF	NF	NF	NF	NF	NF	NF	NF	NF	NF	NF	NF	NF	NF	NF	NF	NF	NF	NF	NF	NF	NF	NF	NF	NF	NF	NF	NF	NF	NF	NF	NF	NF	NF	NF	NF	NF	NF	NF	NF	NF
X	U	Unidentified Metabolite 68	174	47.3_204	483988	691031	209275	356115	100803	175710	NF	163230	841572	1547761	4008126	107281	179749	24690	NF	NF	411093	NF	NF	NF	NF	177940	NF	NF	709616	283208	403284	548537	208412	187146	NF	65308	172346	NF	NF	NF	NF	205936	NF	NF	NF	1143108	200466	426913	40376
X	U	Unidentified Metabolite 69	176	48.3_427	405621	692216	568158	437797	392594	445104	829897	475648	300158	554399	819215	536954	332772	474631	788622	501181	803837	610484	716029	572199	519094	606579	782885	489847	649838	863247	679120	549331	723075	711652	661673	610347	525238	771688	643638	836724	233918	772598	233147	278923	215389	660116	547748	452943	276750
X	U	Unidentified Metabolite 70	180	49.1_435	NF	161270	NF	NF	180708	50473	NF	NF	87921	92672	NF	NF	NF	NF	NF	NF	85906	NF	NF	NF	NF	NF	NF	NF	132330	NF	NF	NF	NF	NF	NF	NF	NF	NF	NF	NF	NF	NF	NF	NF	NF	NF	NF	NF	48433
X	U	Unidentified Metabolite 71	181	49.9_441	NF	NF	NF	NF	NF	NF	NF	NF	NF	NF	NF	NF	NF	43358	27701	46384	NF	NF	NF	NF	NF	NF	NF	NF	NF	NF	NF	NF	66404	50580	34633	50028	NF	NF	NF	NF	NF	NF	NF	NF	NF	NF	NF	41214	53653
X	U	Unidentified Metabolite 72	184	50.6_353	566993	849647	471110	331531	577281	488917	922558	360838	401618	581927	693249	491248	438452	525337	876717	433472	832141	348783	524455	513091	423892	435924	734999	354994	682111	794829	765250	417695	646011	528189	510401	472717	456441	741807	643423	635892	870324	1570848	346921	327590	366125	474476	458824	427098	420595
X	U	Unidentified Metabolite 73	185	50.9_455	116279	368152	186470	134144	150452	138334	252069	147610	93831	191979	253691	186803	382868	162930	252083	151885	303494	150406	226260	156060	76547	83085	245916	106793	185848	308148	230561	154024	730079	698061	225559	199374	229745	252857	185166	240907	99679	237967	NF	NF	64784	216143	183301	124948	117903
X	U	Unidentified Metabolite 74	187	51.3_499	20992	NF	50681	41167	21256	27659	79831	31106	NF	33441	NF	40913	NF	23076	98578	39163	91182	NF	34328	NF	NF	40190	58108	35029	60819	113069	77068	41845	53838	53796	69676	NF	54999	69864	NF	NF	NF	54043	NF	NF	20994	45060	31938	21314	40535
X	U	Unidentified Metabolite 75	188	51.6_499	NF	NF	NF	NF	NF	NF	NF	NF	NF	NF	NF	14954	NF	NF	19435	NF	NF	NF	NF	NF	NF	NF	NF	NF	NF	40957	NF	NF	NF	NF	NF	NF	NF	NF	NF	35924	NF	NF	NF	NF	NF	NF	NF	NF	NF
X	U	Unidentified Metabolite 76	197	55.5_361	1666291	1403761	162081	72112	1217619	573280	170550	119145	229815	835243	605168	1471218	NF	61147	NF	NF	383131	318844	480692	225693	1034025	213228	704437	312834	1440904	983950	1810129	519185	634852	87689	218827	114448	776277	807299	558273	785154	2505539	2084348	446896	1363416	3503338	786388	1372517	1222306	549474
X	U	Unidentified Metabolite 77	198	57.0_405	3257925	4623722	298368	340309	NF	NF	149315	NF	NF	NF	279424	NF	208820	140115	NF	NF	2267570	973761	342328	256356	NF	NF	NF	NF	NF	209018	221496	248044	321491	382394	289233	306799	NF	191793	139657	572933	NF	NF	NF	NF	53110	214508	193380	242304	367458
X	U	Unidentified Metabolite 78	199	58.5_399	623880	288229	259958	140284	830291	175045	1744341	154568	122719	329986	664080	420498	155893	143478	1410151	451279	611483	505283	578838	433516	199306	399723	370450	298734	174067	894749	773611	340034	823136	773379	450113	227943	774250	374811	587368	470886	502203	645236	458722	261914	177942	322575	579504	182105	391339
	O	Acid 1	12	10.8_147	NF	NF	NF	105857	813884	393252	NF	NF	NF	NF	NF	NF	NF	NF	NF	NF	NF	NF	NF	NF	NF	NF	NF	NF	NF	NF	NF	NF	NF	NF	NF	NF	1535019	NF	NF	NF	NF	NF	NF	NF	NF	NF	NF	NF	736443
X	O	Acid 2	31	15.4_233	198584	113470	NF	NF	NF	NF	NF	NF	NF	146510	207343	NF	NF	55674	NF	NF	NF	NF	NF	NF	79497	52374	NF	NF	264371	NF	188756	97844	101138	66974	NF	37998	NF	NF	NF	NF	NF	NF	NF	NF	NF	194579	78619	74286	NF
X	O	Acid 3	32	15.6_179	NF	1784649	NF	951265	1084261	1371379	409530	774459	NF	1114121	2615985	708535	NF	1215662	127106	NF	1267208	157944	386005	NF	1145521	484850	390965	NF	1286109	293626	2055987	513655	1108643	1047486	NF	327187	NF	166093	1321297	64139	NF	447648	190695	NF	NF	1125993	1481750	571298	NF
	O	Acid 4	48	18.3_245	335440	591844	NF	NF	1207950	294786	NF	NF	NF	NF	NF	NF	71603	NF	NF	NF	NF	NF	NF	NF	NF	NF	NF	NF	NF	NF	NF	NF	65855	NF	NF	NF	NF	NF	NF	NF	NF	NF	NF	NF	NF	NF	NF	NF	46631
	O	Acid 5	51	18.8_247	52885	186973	NF	NF	NF	68487	NF	68948	NF	NF	66224	NF	NF	NF	NF	NF	NF	NF	NF	NF	NF	NF	NF	NF	NF	NF	NF	NF	NF	NF	NF	NF	NF	NF	NF	NF	NF	NF	NF	NF	NF	NF	NF	NF	NF
X	O	Acid 6	58	21.9_303	NF	3379052	NF	NF	727214	342789	NF	NF	NF	NF	232057	NF	272547	111325	NF	NF	460875	NF	NF	NF	122995	NF	NF	NF	1478446	NF	NF	NF	1200844	NF	NF	NF	139194	NF	NF	NF	NF	NF	NF	NF	NF	688892	NF	88799	491835
X	O	Acid 7	62	22.5_244	NF	NF	NF	65822	284012	176396	58379	119005	NF	273417	544631	NF	NF	126263	NF	NF	459881	114942	NF	113160	179275	170921	104633	NF	359681	NF	188945	224971	336979	244309	NF	NF	NF	NF	NF	NF	NF	273784	NF	NF	NF	556624	NF	224971	133156
X	O	Acid 8	64	22.9_263	4359053	8884648	4350117	4565038	10887009	6090243	11418879	5162201	11039644	5689410	9769536	5286455	5725962	6775440	10533855	3748626	12354866	7865965	8871927	5551965	7985120	7769035	13305438	5187430	7765660	9050082	8723252	6658218	8982005	9994336	6148666	5856281	20228166	7401272	11470085	6182976	1517791	9734092	3104867	4582304	10331188	8487676	9870598	7085748	19419482
X	O	Acid 9	65	23.6_292	1635977	2131463	404160	243500	1713039	1372962	257315	561840	NF	1742079	4920927	395285	1269532	1090550	NF	NF	4267402	1828941	914055	85233	2186911	1108397	25701	97930	3534466	1394670	2996470	3802065	2049432	1005300	531417	359388	772661	820425	1548502	638576	NF	1134229	NF	NF	NF	5607420	1908245	4022864	538164
X	O	Acid 10	86	29.2_465	145518	4617848	NF	NF	3496891	3572221	NF	43396	NF	553876	1257234	NF	46751	53264	NF	NF	1166756	NF	NF	NF	1449959	NF	NF	NF	4087505	NF	NF	220125	1159488	NF	NF	NF	NF	NF	NF	NF	NF	NF	NF	NF	NF	2206331	NF	263947	NF
X	O	Acid 11	145	39.5_239	223170	1599997	39391	268679	2786778	750642	NF	148247	185511	483617	435713	107873	1794100	506909	NF	NF	813626	223642	NF	NF	412136	203630	NF	NF	1281670	161436	251610	111440	690353	395170	NF	55299	100462	NF	NF	NF	NF	269758	NF	NF	144493	665421	200862	88042	375432
X	O	Acid 12	42	17.4_247	1454184	3359212	NF	97863	1466755	1054822	NF	116582	147437	118246	2149943	84667	539751	300774	NF	NF	502531	NF	NF	NF	1043685	NF	NF	NF	5260552	NF	1502107	1025114	1699779	601051	NF	NF	NF	NF	NF	NF	NF	NF	NF	NF	NF	5334300	720693	603187	722240
X	O	Acid 13	104	31.8_332	462427	9108026	NF	NF	259704	1156367	NF	55512	96550	1234047	496591	NF	NF	NF	NF	NF	455015	NF	NF	NF	180389	NF	NF	NF	5514819	179782	3465411	548432	809495	45935	NF	NF	NF	NF	NF	NF	NF	117036	NF	NF	217847	5389419	1924200	1467023	158233
X	O	Acid 14	26	13.7_202	NF	437075	94453	160415	775796	385396	435189	201301	NF	442357	456619	255932	580235	465152	464944	146641	396413	370478	262435	126466	480456	410101	658263	252265	443607	468706	432406	449582	472232	454147	168954	224393	NF	743752	660908	NF	NF	445878	182510	215614	NF	477119	407493	221756	NF
[truncated: 19 more columns]
